# Supplementary material for: Adapting gait with asymmetric visual feedback affects deadaptation but not adaptation in healthy young adults
Source: PLoS One. 2021 Feb 25;16(2):e0247706. doi: 10.1371/journal.pone.0247706 (PMC7906453; doi:10.1371/journal.pone.0247706)
Supplement: S1 Data — (XLSX) [file pone.0247706.s001.xlsx]

## Sheet: AsymmetricFeedbackData
Group	ID	height	mass	age	sex	fastleg	Ssspeed	Baseline_SLA	Baseline_Space	Baseline_Time	Baseline_Velocity	AdaptEarly_SLA	AdaptEarly_Space	AdaptEarly_Time	AdaptEarly_Velocity	DeadaptEarly_SLA	DeadaptEarly_Space	DeadaptEarly_Time	DeadaptEarly_Velocity	ReadaptEarly_SLA	ReadaptEarly_Space	ReadaptEarly_Time	ReadaptEarly_Velocity	AdaptPlateau_SLA	AdaptPlateau_Space	AdaptPlateau_Time	AdaptPlateau_Velocity	DeadaptPlateau_SLA	DeadaptPlateau_Space	DeadaptPlateau_Time	DeadaptPlateau_Velocity	ReadaptPlateau_SLA	ReadaptPlateau_Space	ReadaptPlateau_Time	ReadaptPlateau_Velocity	stepsPlateau_Adapt_SLA	stepsPlateau_Adapt_Space	stepsPlateau_Adapt_Time	stepsPlateau_Adapt_Velocity	stepsPlateau_Dedapt_SLA	stepsPlateau_Dedapt_Space	stepsPlateau_Dedapt_Time	stepsPlateau_Dedapt_Velocity	stepsPlateau_Redapt_SLA	stepsPlateau_Redapt_Space	stepsPlateau_Redapt_Time	stepsPlateau_Redapt_Velocity
1	YA004	1715	62.7	20	1	1	1.05	0	0	0	0	-154.893	1.83078	0.171	-91.0759	109.948	43.0335	0.062	67.9306	-83.4325	55.1473	0.133	-172.37	-45.771	66.0777	0.174833	-101.201	25.6513	5.51502	0.0786667	49.0322	-59.3757	47.4623	0.207667	-39.3968	209	140	1	2	65	43	1	35	5	8	5	5
1	YA007	1645	105.5	20	1	2	1	0	0	0	0	-134.827	39.7313	0.124	-179.844	181.709	75.6812	-0.033	25.6923	-78.3519	66.006	0.108	-171.364	-81.4128	22.0131	0.169167	-16.5882	20.7336	5.35397	-0.018	0.656197	-87.7697	20.2778	0.163167	-25.4875	109	42	67	56	132	197	12	23	4	17	9	12
1	YA008	1635	110.7	23	1	1	0.9	0	0	0	0	-183.475	13.1652	0.113	-234.585	198.823	104.821	-0.131	-96.6981	-52.7844	77.6331	0.055	-311.707	-0.30453	78.5672	0.0928333	-162.903	45.6205	25.5782	-0.016	-11.7481	13.7291	92	0.0846667	-197.527	107	63	41	16	52	53	20	29	9	1	5	17
1	YA009	1675	64.1	20	1	1	1.1	0	0	0	0	-195.418	-24.1602	0.19	-52.2875	149.678	51.286	0.036	72.4817	-82.2498	37.7458	0.15	-103.377	-12.2661	81.3197	0.161167	-103.327	21.5445	3.46604	0.0328333	33.9039	-11.4311	71.4785	0.163667	-78.058	163	165	21	20	121	86	3	23	79	56	1	2
1	YA012	1850	73.6	21	2	2	1.35	0	0	0	0	-111.196	8.14626	0.361	64.6933	146.958	44.043	0.139	114.333	-73.7246	45.6871	0.29	-42.5453	-18.1964	37.2291	0.345333	91.1074	47.9366	26.7518	0.0296667	4.59347	-18.3235	52.4877	0.311333	19.9408	32	40	1	1	13	10	14	29	7	1	29	3
1	YA029	1720	81.19	20	2	2	0.97	0	0	0	0	-126.826	60.5711	-0.002	-435.223	186.067	103.064	0.002	-46.5637	-88.3434	65.0523	0.026	-357.045	-28.956	67.8623	0.079	-190.643	23.5916	5.75035	-0.0221667	2.82861	-45.9342	61.02	0.0786667	-197.315	265	4	16	48	165	123	3	72	19	10	15	25
1	YA033	1740	68.2	19	2	1	1.07	0	0	0	0	-105.975	45.2321	0.057	-224.405	218.68	80.7246	0.033	96.2613	-58.5719	67.3348	0.064	-207.65	-49.8659	54.7797	0.1055	-116.511	56.5467	25.0084	-0.0148333	2.62724	-60.6672	47.6633	0.11	-109.681	36	26	50	50	68	36	13	88	1	1	13	9
1	YA038	1850	70.5	22	2	1	0.97	0	0	0	0	-137.282	-4.99395	0.227	14.3682	183.261	47.3661	0.039	106.748	-59.8756	42.1707	0.18	-47.2729	42.6086	96.4018	0.1245	-90.1465	31.8975	12.9299	0.00166667	7.1876	12.7086	73.4762	0.1415	-52.4556	450	398	319	146	101	41	5	70	11	5	5	1
1	YA041	1575	57.7	22	1	2	0.97	0	0	0	0	-183.117	-21.4861	0.118	-126.675	201.974	124.763	-0.051	-100.78	-82.4017	45.901	0.055	-248.54	32.1722	97.198	0.0725	-180.285	102.586	48.9512	-0.0123333	1.43098	26.3504	93.1127	0.0698333	-195.105	314	198	11	3	50	52	4	6	51	50	1	44
1	YA042	1585	57.3	21	1	1	0.93	0	0	0	0	-247.114	-57.9253	0.124	-102.155	189.801	113.032	-0.084	-108.919	-70.477	62.9738	0.083	-248.146	-54.4163	64.0487	0.0786667	-219.278	25.2111	23.2621	-0.0368333	-62.0783	-37.4036	70.3531	0.0841667	-207.436	71	139	156	182	197	196	4	36	17	24	6	6
2	YA011	1705	64.4	19	1	2	0.85	0	0	0	0	-231.656	-13.0475	0.081	-232.47	139.489	30.3024	0.126	156.273	-131.704	26.9114	0.143	-129.767	-32.6967	46.523	0.2265	28.6622	4.99277	6.7768	-0.0055	-13.5007	-85.7632	16.296	0.242833	55.598	51	27	98	117	83	47	22	80	59	29	40	58
2	YA014	1810	86.6	20	2	2	1	0	0	0	0	-112.177	-0.014648	0.322	77.4352	108.473	37.7981	0.037	58.0152	-80.1765	44.5573	0.24	-38.4525	21.2009	85.6536	0.304333	38.1279	15.4879	-3.15758	0.0676667	59.4225	-4.20571	45.9075	0.368	149.708	18	33	5	4	43	91	8	1	12	1	15	13
2	YA020	1690	58.4	19	1	1	1.12	0	0	0	0	-74.8152	11.9767	0.19	46.8308	72.6047	24.8819	-0.225	-58.6728	-59.1682	46.1231	0.185	-18.8675	-25.2764	27.1245	0.260833	146.113	11.0438	9.1519	-0.00583333	-0.344387	-41.6705	41.1831	0.205167	33.6287	43	24	39	82	143	32	41	6	46	16	39	45
2	YA021	1800	75	19	2	2	1.05	0	0	0	0	-139.087	17.5559	0.119	-149.278	269.501	88.3965	0.019	109.786	36.8652	106.589	0.134	-117.04	111.972	131.562	0.106	-104.468	91.6993	38.7318	-0.0118333	1.39856	70.7119	104.7	0.1425	-58.5732	300	552	1	80	130	86	43	64	49	25	1	7
2	YA023	1660	91.8	21	1	2	1.03	0	0	0	0	-138.729	18.6207	0.101	-187.061	102.532	5.10594	0.118	207.327	-92.3479	70.9257	0.037	-310.351	-36.1413	55.0034	0.206167	-0.256059	25.0213	11.346	0.0286667	8.39162	-38.7924	64.9873	0.1675	-73.4108	24	56	121	73	31	1	1	35	49	31	33	46
2	YA030	1630	66.8	19	1	1	0.93	0	0	0	0	-230.069	-53.343	0.122	-82.4474	137.707	53.2624	-0.009	29.7724	-85.4282	33.1594	0.146	-100.193	43.1195	82.0164	0.1855	-7.76607	29.2242	3.85444	-0.0065	21.0923	-32.6575	42.4495	0.181167	-6.59899	55	41	63	62	93	83	1	4	15	2	1	91
2	YA031	1860	71.8	22	2	1	1.15	0	0	0	0	-119.1	114.468	-0.028	-493.655	156.953	45.1144	0.057	96.1362	-161.584	18.9658	0.17	-128.525	-10.4672	74.5127	0.132833	-97.8752	44.7329	24.4013	-0.0118333	-8.71713	-30.0701	60.6696	0.162333	-66.1723	239	181	255	255	44	10	17	31	76	24	3	5
2	YA035	1680	111.4	20	1	2		0	0	0	0	-153.259	55.537	-0.013	-333.931	91.945	-48.989	0.341	320.144	-59.9675	41.1021	0.315	71.6345	-12.2315	38.0667	0.316	139.02	16.4646	15.5745	-0.0851667	-62.3556	-21.5513	47.9249	0.227167	35.7513	79	58	77	60	20	66	51	92	19	21	33	1
2	YA037	1725	68.2	20	1	1	1.23	0	0	0	0	-183.472	18.3886	0.078	-222.7	104.369	-40.9052	0.252	327.455	-63.6833	76.1489	0.191	-137.496	20.6184	97.638	0.181833	-74.9876	40.6144	4.18065	0.0558333	51.9507	-11.1673	114.557	0.0831667	-240.641	206	13	41	57	92	38	75	139	26	27	42	31
2	YA039	1780	85.9	19	2	1	1.23	0	0	0	0	-94.2253	45.5245	0.135	-164.99	74.125	41.6472	-0.007	-14.7163	-61.3726	49.7271	0.226	-54.1298	-25.8885	61.7329	0.2035	-44.3856	2.49658	4.12274	-0.00833333	-16.3004	-34.5071	63.49	0.169667	-99.4196	9	1	39	37	97	49	1	1	14	15	18	23
3	YA003	1665	68.2	22	1	1	0.97	0	0	0	0	-143.208	-4.62696	0.174	-64.159	165.781	43.0622	0.06	147.917	-111.949	39.3773	0.137	-169.569	-19.2516	66.8932	0.137	-100.87	45.9242	17.1813	0.0131667	24.6248	-26.6932	60.3239	0.168167	-62.9709	200	22	6	44	114	108	39	40	73	26	11	54
3	YA015	1610	83.9	23	2	1	1.17	0	0	0	0	-4.69602	89.7154	0.116	-167.313	145.984	72.9475	-0.001	4.92281	-84.9093	56.4702	0.044	-259.505	18.7615	81.0172	0.162167	-51.2989	55.838	36.4986	-0.0513333	-46.2756	32.5762	108.305	0.0708333	-208.772	176	84	138	138	141	140	1	37	14	4	1	1
3	YA016	1720	75	20	1	1	1.05	0	0	0	0	-68.7628	73.0948	0.079	-235.796	183.908	58.3501	-0.03	67.711	-96.7103	65.777	0.046	-326.983	-12.556	61.1146	0.0796667	-129.335	29.8224	14.5521	-0.0225	-14.1204	-72.5606	40.8548	0.102667	-136.914	43	17	23	13	113	56	7	20	49	12	53	52
3	YA018	1635	75.5	22	1	2	0.97	0	0	0	0	-151.368	-7.39347	0.111	-148.222	28.0974	26.217	-0.236	-146.247	-143.527	35.5728	0.033	-263.205	-75.7583	38.6481	0.0906667	-109.373	1.00218	7.79301	-0.0503333	-41.4473	-75.7625	51.3426	0.06	-181.473	40	43	121	52	10	10	38	36	32	14	1	10
3	YA022	1810	96.6	21	2	2		0	0	0	0	-162.494	29.7574	0.176	-163.448	133.587	31.0602	0.183	178.351	-93.6788	70.2015	0.157	-178.51	-31.9577	47.9249	0.234667	14.8171	62.2105	24.2082	0.0185	24.4855	-27.9452	55.9354	0.244	5.13767	113	41	3	54	7	11	32	31	30	1	4	25
3	YA024	1740	93.2	20	2	2	0.93	0	0	0	0	-120.795	34.4324	0.118	-204.885	122.293	52.6791	-0.061	-9.30514	-61.0551	53.2978	0.162	-99.3227	-14.7738	57.1076	0.155333	-56.2752	15.0409	-6.93514	0.0116667	42.2422	-30.051	59.1291	0.149667	-93.5621	129	57	65	202	24	78	10	20	12	2	25	1
3	YA032	1705	58.2	19	1	2	0.97	0	0	0	0	-106.953	34.752	0.119	-180.392	130.583	80.4762	-0.116	-97.2746	-107.669	47.7992	0.102	-241.844	0.77414	74.7346	0.0488333	-200.063	13.7006	2.79353	-0.0121667	9.88617	24.317	100.607	0.037	-255.971	90	69	33	52	123	113	79	59	167	190	59	1
3	YA036	1650	59.3	20	1	1	1.07	0	0	0	0	-141.229	51.1305	0.051	-261.941	170.434	73.2185	0.026	38.4923	-120.159	40.6578	0.089	-190.121	-41.4849	81.5933	0.077	-192.61	52.5725	38.5579	-0.0346667	-44.4318	-32.4895	79.3997	0.0958333	-157.554	31	33	75	72	107	39	4	7	34	19	1	18
3	YA040	1585	56.8	26	1	2	1.15	0	0	0	0	-237.359	-42.4787	0.18	-52.8926	69.6807	-15.6745	0.205	182.594	-73.7901	40.5634	0.201	-44.2511	13.6593	48.7216	0.304667	128.679	34.7087	14.7332	0.0253333	22.6877	-29.1586	53.3748	0.1765	-34.4531	152	24	105	108	3	64	42	85	101	182	54	1
